# Supplementary material for: High density optical neuroimaging predicts surgeons’s subjective experience and skill levels
Source: PLoS One. 2021 Feb 18;16(2):e0247117. doi: 10.1371/journal.pone.0247117 (PMC7891714; doi:10.1371/journal.pone.0247117)
Supplement: S2 Table — (see Fig 2). (XLSX) [file pone.0247117.s003.xlsx]

## Sheet: S2 Table
	S2 Table. Prefrontal activation associated with high and low NASA-TLX scores for student subjects (see Fig 2)
	Mean ± std. dev.		150				212				300				335
			Right		Left		Right		Left		Right		Left		Right		Left
			High	Low	High	Low	High	Low	High	Low	High	Low	High	Low	High	Low	High	Low
		Task 1	1.1±0.2	0.8±0.2	1.3±0.3	0.9±0.3	3.1±3.5	1.7±1.0	2.6±2.0	2.3±2.4	1.4±0.6	1.4±1.2	1.7±1.0	1.0±0.4	2.8±2.9	3.3±3.5	2.4±1.3	2.8±2.3
		Task 2	1.1±0.2	0.9±0.1	1.2±0.3	1.1±0.3	2.3±1.5	1.8±1.2	3.0±2.5	1.8±1.4	2.0±2.0	1.0±0.5	1.5±0.8	1.0±0.4	3.4±3.7	1.9±1.8	2.6±1.7	2.5±1.8
	p-values		Right	Left	High	Low	Right	Left	High	Low	Right	Left	High	Low	Right	Left	High	Low
			High v Low	High v Low	RIght v Left	RIght v Left	High v Low	High v Low	RIght v Left	RIght v Left	High v Low	High v Low	RIght v Left	RIght v Left	High v Low	High v Low	RIght v Left	RIght v Left
		Task 1	0	0.0001	0.0619	0	0.1477	0.0002	1	0.1477	0	0	0.2364	0	0.4455	0.1084	0.9108	0.4455
		Task 2	0.005	0	1	0.005	0.0023	0.0266	0.4143	0.0023	0.0001	0.0002	0.382	0.0001	0.4264	0.0029	0.7943	0.4264
