# Supplementary material for: High density optical neuroimaging predicts surgeons’s subjective experience and skill levels
Source: PLoS One. 2021 Feb 18;16(2):e0247117. doi: 10.1371/journal.pone.0247117 (PMC7891714; doi:10.1371/journal.pone.0247117)
Supplement: S4 Table — (See Fig 4). (XLSX) [file pone.0247117.s005.xlsx]

## Sheet: S4 Table
	S4 Table. Prefrontal activations associated with Student and Attending subjects for Task 1 and Task 2. (See Fig4)
	Mean ± std. dev.		150				212				300				335
			Right		Left		Right		Left		Right		Left		Right		Left
			Student	Attending	Student	Attending	Student	Attending	Student	Attending	Student	Attending	Student	Attending	Student	Attending	Student	Attending
		Task 1	0.9±0.2	0.6±0.1	1.1±0.2	0.7±0.2	1.5±0.6	1.0±0.2	1.5±0.8	1.1±0.4	1.0±0.3	0.9±0.5	1.0±0.2	0.7±0.2	1.4±0.5	1.1±0.7	2.1±1.3	0.9±0.3
		Task 2	1.0±0.1	0.7±0.1	1.1±0.2	0.7±0.1	1.6±0.7	1.1±0.2	1.4±0.4	1.2±0.6	1.2±0.5	0.7±0.3	1.0±0.3	0.7±0.2	1.5±0.5	1.3±0.9	2.0±1.2	1.4±1.0
	p-values
			Right	Left	Student	Attending	Right	Left	Student	Attending	Right	Left	Student	Attending	Right	Left	Student	Attending
			Stud v Att	Stud v Att	Right v Left	Right v Left	Stud v Att	Stud v Att	Right v Left	Right v Left	Stud v Att	Stud v Att	Right v Left	Right v Left	Stud v Att	Stud v Att	Right v Left	Right v Left
		Task 1	0.0002	0.0001	0.0792	0.2163	0.002	0.0122	1	0.2188	0.0005	0	0.6874	0.0424	0.0072	0.0009	0.0494	0.8984
		Task 2	0.0001	0	0.2043	0.6791	0.002	0.0098	0.9375	0.6406	0	0	0.2122	0.1698	0.0097	0.0056	0.073	0.3259
